# Supplementary material for: Examining the relationship of acetaminophen use during pregnancy with early language development in children
Source: Pediatr Res. 2023 Dec 11;95(7):1883–96. doi: 10.1038/s41390-023-02924-4 (PMC11164826; doi:10.1038/s41390-023-02924-4)
Supplement: Supplementary file 2 — Supplementary Table [file 41390_2023_2924_MOESM2_ESM.xlsx]

## Sheet: Table S1
Supplemental Table 1. Our grouping of participant-reported acetaminophen formulation and indication for taking acetaminophen.
Variable	Categories	List of Participant-Provided Information Included
Formulation	Acetaminophen alone	acetaminophen, Tylenol, Tylenol Extra Strength, Tylenol Kids
	Acetaminophen + other, multiple formulations	acetaminophen/butalbital/caffeine, acetaminophen/caffeine, butalbital/acetaminophen, dayquil, excedrin, excedrin migraine, midol, nyquil, tylenol cold, tylenol cold and flu, tylenol cold and sinus, tylenol cold daytime, tylenol cold nighttime, tylenol cold plus, tylenol pm, tylenol pm extra strength, tylenol severe cold and congestion, tylenol sinus, tylenol/caffeine, acetaminophen/codeine, esgic…
Indication	Pain	aches, aches/headaches, aches/pains, aches/pains/headaches, back pain, back pain/headache, back/muscle pain, backache, backache/headache, bedtime aches, body aches, broken foot, broken toe, carpal tunnel, cramping, cramping/pain, exercise aches/pains, face pain, feet hurt, flank sciatic pain, general pain, general pain/headache, headache, headache/back pain/cramping, headache/backaches/cramping, …
	Cold/flu/fever/illness/sinus	bronchial infection, bronchitis, cold, cold symptoms, cold/cough, cold/fever, cold/flu, cold/sinus, cough, fever, fever/cold, flu, flu-like symptoms, head cold, laryngitis, pneumonia, runny nose, sick, sinus, sinus cold, sinus infection, sinus pressure, sinus problems, stomach bug fever, stuffy headache
	Other or multiple reasons	allergies, depression, gonorrhea, insomnia, pregnancy health, preterm labor, sleep, spotting, cold/migraines, cold/pain, general use, headache/flu, ligament pain/fevers, sleep aid/cramping, tooth/other, various reasons

## Sheet: Table S6
Supplemental Table S6. Results of sensitivity analyses using multivariable linear regression analyses of the relation (β estimate and 95% confidence interval) of prenatal acetaminophen exposure and language outcomes on the CDI at 2 years. As there were no differences by sex in the main analysis, only results with the combined sample are shown.a
Sensitivity Analysis	Outcome			Main Effect
Children with data at both ages (n = 212)	Vocabulary	1st Trimester			-0.46 (-1.39, 0.48)
		2nd Trimester		†	-0.53 (-1.08, 0.03)
		3rd Trimester		†	-1.24 (-2.57, 0.08)
		Entire Pregnancy		†	-0.32 (-0.65, 0.01)
	Mean Length of Utterance	1st Trimester			-0.003 (-0.02, 0.01)
		2nd Trimester			-0.01 (-0.01, 0.002)
		3rd Trimester		†	-0.02 (-0.04, 0.003)
		Entire Pregnancy			-0.003 (-0.01, 0.001)
	Complexity	1st Trimester			-0.04 (-0.11, 0.03)
		2nd Trimester			-0.01 (-0.06, 0.04)
		3rd Trimester			0.01 (-0.10, 0.13)
		Entire Pregnancy			-0.01 (-0.04, 0.02)
Gestational age included as a covariate	Vocabulary	1st Trimester			-0.24 (-1.10, 0.62)
		2nd Trimester		†	-0.54 (-1.10, 0.01)
		3rd Trimester		**	-1.79 (-3.09, -0.50)
		Entire Pregnancy		*	-0.33 (-0.65, -0.01)
	Mean Length of Utterance	1st Trimester			-0.001 (-0.01, 0.01)
		2nd Trimester			-0.01 (-0.01, 0.002)
		3rd Trimester		*	-0.02 (-0.04, -0.002)
		Entire Pregnancy			-0.003 (-0.01, 0.001)
	Complexity	1st Trimester			-0.03 (-0.09, 0.03)
		2nd Trimester			-0.01 (-0.06, 0.03)
		3rd Trimester			-0.03 (-0.15, 0.08)
		Entire Pregnancy			-0.01 (-0.04, 0.02)
Other parent's education included as covariate	Vocabulary	1st Trimester			-0.23 (-1.09, 0.63)
		2nd Trimester		†	-0.54 (-1.09, 0.01)
		3rd Trimester		**	-1.78 (-3.07, -0.49)
		Entire Pregnancy		*	-0.33 (-0.65, -0.01)
	Mean Length of Utterance	1st Trimester			-0.002 (-0.01, 0.01)
		2nd Trimester		†	-0.01 (-0.01, 0.001)
		3rd Trimester		*	-0.02 (-0.04, -0.003)
		Entire Pregnancy		†	-0.004 (-0.01, 0.001)
	Complexity	1st Trimester			-0.03 (-0.09, 0.03)
		2nd Trimester			-0.02 (-0.07, 0.03)
		3rd Trimester			-0.04 (-0.15, 0.08)
		Entire Pregnancy			-0.01 (-0.04, 0.01)
Other parent's race/ethnicity included as covariate	Vocabulary	1st Trimester			-0.43 (-1.28, 0.41)
		2nd Trimester		*	-0.69 (-1.23, -0.15)
		3rd Trimester		**	-1.93 (-3.20, -0.67)
		Entire Pregnancy		**	-0.42 (-0.73, -0.10)
	Mean Length of Utterance	1st Trimester			-0.003 (-0.02, 0.01)
		2nd Trimester		†	-0.01 (-0.02, 0.001)
		3rd Trimester		*	-0.02 (-0.04, -0.004)
		Entire Pregnancy		†	-0.004 (-0.01, 0.0004)
	Complexity	1st Trimester			-0.04 (-0.10, 0.03)
		2nd Trimester			-0.02 (-0.07, 0.03)
		3rd Trimester			-0.03 (-0.15, 0.08)
		Entire Pregnancy			-0.02 (-0.04, 0.01)
Alcohol use during first trimester included as covariate	Vocabulary	1st Trimester			-0.29 (-1.16, 0.56)
		2nd Trimester		*	-0.58 (-1.12, -0.03)
		3rd Trimester		**	-1.82 (-3.11, -0.53)
		Entire Pregnancy		*	-0.35 (-0.67, -0.03)
	Mean Length of Utterance	1st Trimester			-0.003 (-0.02, 0.01)
		2nd Trimester		†	-0.01 (-0.01, 0.001)
		3rd Trimester		*	-0.02 (-0.04, -0.003)
		Entire Pregnancy		†	-0.004 (-0.01, 0.001)
	Complexity	1st Trimester			-0.03 (-0.09, 0.03)
		2nd Trimester			-0.02 (-0.06, 0.03)
		3rd Trimester			-0.03 (-0.15, 0.08)
		Entire Pregnancy			-0.01 (-0.04, 0.01)
Mean maternal stress during infancy included as covariate	Vocabulary	1st Trimester			-0.37 (-1.22, 0.48)
		2nd Trimester		*	-0.69 (-1.24, -0.15)
		3rd Trimester		**	-1.99 (-3.27, -0.72)
		Entire Pregnancy		*	-0.41 (-0.73, -0.09)
	Mean Length of Utterance	1st Trimester			-0.003 (-0.02, 0.01)
		2nd Trimester		†	-0.01 (-0.02, 0.0003)
		3rd Trimester		*	-0.02 (-0.04, -0.005)
		Entire Pregnancy		†	-0.004 (-0.01, 0.0002)
	Complexity	1st Trimester			-0.04 (-0.102, 0.02)
		2nd Trimester			-0.02 (-0.07, 0.03)
		3rd Trimester			-0.03 (-0.14, 0.08)
		Entire Pregnancy			-0.02 (-0.04, 0.01)
Mean maternal depression during infancy included as covariate	Vocabulary	1st Trimester			-0.37 (-1.22, 0.49)
		2nd Trimester		*	-0.66 (-1.19, -0.12)
		3rd Trimester		**	-1.92 (-3.204, -0.65)
		Entire Pregnancy		*	-0.39 (-0.71, -0.08)
	Mean Length of Utterance	1st Trimester			-0.003 (-0.02, 0.01)
		2nd Trimester		†	-0.01 (-0.02, 0.001)
		3rd Trimester		*	-0.02 (-0.04, -0.01)
		Entire Pregnancy		†	-0.004 (-0.01, 0.0004)
	Complexity	1st Trimester			-0.03 (-0.09, 0.03)
		2nd Trimester			-0.02 (-0.07, 0.03)
		3rd Trimester			-0.03 (-0.15, 0.08)
		Entire Pregnancy			-0.01 (-0.04, 0.01)
Maternal stress at time MB-CDI was collected included as covariate	Vocabulary	1st Trimester			-0.46 (-1.31, 0.39)
		2nd Trimester		*	-0.71 (-1.29, -0.13)
		3rd Trimester		**	-2.28 (-3.79, -0.76)
		Entire Pregnancy		*	-0.42 (-0.76, -0.09)
	Mean Length of Utterance	1st Trimester			-0.004 (-0.02, 0.01)
		2nd Trimester			-0.01 (-0.02, 0.001)
		3rd Trimester		*	-0.03 (-0.05, -0.001)
		Entire Pregnancy			-0.004 (-0.01, 0.001)
	Complexity	1st Trimester			-0.04 (-0.10, 0.02)
		2nd Trimester			-0.03 (-0.08, 0.03)
		3rd Trimester			-0.01 (-0.16, 0.14)
		Entire Pregnancy			-0.02 (-0.05, 0.01)
Maternal depression at time MB-CDI was collected included as covariate	Vocabulary	1st Trimester			-0.53 (-1.41, 0.36)
		2nd Trimester		*	-0.67 (-1.22, -0.13)
		3rd Trimester		**	-1.89 (-3.17, -0.62)
		Entire Pregnancy		**	-0.42 (-0.74, -0.10)
	Mean Length of Utterance	1st Trimester			-0.003 (-0.02, 0.01)
		2nd Trimester		†	-0.01 (-0.02, 0.001)
		3rd Trimester		*	-0.02 (-0.04, -0.004)
		Entire Pregnancy		†	-0.004 (-0.01, 0.001)
	Complexity	1st Trimester			-0.04 (-0.103, 0.03)
		2nd Trimester			-0.02 (-0.07, 0.03)
		3rd Trimester			-0.03 (-0.15, 0.08)
		Entire Pregnancy			-0.01 (-0.04, 0.01)
Participants not married/living as married excluded (n = 16)	Vocabulary	1st Trimester			-0.28 (-1.14, 0.58)
		2nd Trimester		*	-0.59 (-1.14, -0.04)
		3rd Trimester		**	-1.83 (-3.13, -0.54)
		Entire Pregnancy		*	-0.35 (-0.67, -0.03)
	Mean Length of Utterance	1st Trimester			-0.003 (-0.02, 0.01)
		2nd Trimester		†	-0.01 (-0.01, 0.001)
		3rd Trimester		*	-0.02 (-0.04, -0.003)
		Entire Pregnancy		†	-0.004 (-0.01, 0.001)
	Complexity	1st Trimester			-0.03 (-0.1, 0.03)
		2nd Trimester			-0.02 (-0.07, 0.03)
		3rd Trimester			-0.04 (-0.15, 0.08)
		Entire Pregnancy			-0.01 (-0.04, 0.01)
Participants who smoked during the first trimester excluded (n = 23)	Vocabulary	1st Trimester			-0.27 (-1.12, 0.59)
		2nd Trimester		*	-0.58 (-1.13, -0.03)
		3rd Trimester		**	-1.80 (-3.09, -0.51)
		Entire Pregnancy		*	-0.35 (-0.67, -0.03)
	Mean Length of Utterance	1st Trimester			-0.002 (-0.01, 0.01)
		2nd Trimester		†	-0.01 (-0.01, 0.001)
		3rd Trimester		*	-0.02 (-0.04, -0.004)
		Entire Pregnancy		†	-0.004 (-0.01, 0.001)
	Complexity	1st Trimester			-0.03 (-0.09, 0.03)
		2nd Trimester			-0.02 (-0.07, 0.03)
		3rd Trimester			-0.04 (-0.15, 0.07)
		Entire Pregnancy			-0.01 (-0.04, 0.01)
Non-native English speakers excluded (n = 20)	Vocabulary	1st Trimester			-0.36 (-1.23, 0.49)
		2nd Trimester		*	-0.62 (-1.17, -0.07)
		3rd Trimester		**	-1.93 (-3.23, -0.63)
		Entire Pregnancy		*	-0.38 (-0.70, -0.06)
	Mean Length of Utterance	1st Trimester			-0.003 (-0.02, 0.01)
		2nd Trimester			-0.01 (-0.01, 0.001)
		3rd Trimester		*	-0.02 (-0.04, -0.003)
		Entire Pregnancy			-0.004 (-0.01, 0.001)
	Complexity	1st Trimester			-0.03 (-0.09, 0.03)
		2nd Trimester			-0.02 (-0.07, 0.03)
		3rd Trimester			-0.04 (-0.15, 0.08)
		Entire Pregnancy			-0.01 (-0.04, 0.01)
Children outside of 26-28 months at time of assessment excluded (n = 41)	Vocabulary	1st Trimester			-0.26 (-1.09, 0.57)
		2nd Trimester		*	-0.61 (-1.14, -0.07)
		3rd Trimester		**	-1.91 (-3.20, -0.61)
		Entire Pregnancy		*	-0.36 (-0.67, -0.04)
	Mean Length of Utterance	1st Trimester			-0.003 (-0.01, 0.01)
		2nd Trimester		†	-0.01 (-0.01, 0.0004)
		3rd Trimester		**	-0.03 (-0.05, -0.01)
		Entire Pregnancy		*	-0.004 (-0.01, -0.00001)
	Complexity	1st Trimester			-0.03 (-0.09, 0.03)
		2nd Trimester			-0.01 (-0.06, 0.04)
		3rd Trimester			-0.05 (-0.16, 0.07)
		Entire Pregnancy			-0.01 (-0.04, 0.01)
Potentially influential data points excluded (n = 1-5)	Vocabulary	1st Trimester			-0.502 (-1.62, 0.61)
		2nd Trimester			-0.59 (-1.45, 0.25)
		3rd Trimester		**	-2.19 (-3.66, -0.74)
		Entire Pregnancy		†	-0.39 (-0.86, 0.07)
	Mean Length of Utterance	1st Trimester			-0.0002 (-0.01, 0.01)
		2nd Trimester			-0.001 (-0.01, 0.01)
		3rd Trimester		*	-0.02 (-0.04, -0.001)
		Entire Pregnancy			-0.002 (-0.01, 0.005)
	Complexity	1st Trimester			-0.03 (-0.09, 0.03)
		2nd Trimester			-0.01 (-0.06, 0.03)
		3rd Trimester			-0.07 (-0.21, 0.07)
		Entire Pregnancy			-0.01 (-0.04, 0.01)
Participants who reported taking any psychotropic medicationb during pregnancy excluded (n = 37)	Vocabulary	1st Trimester			-0.40 (-1.41, 0.60)
		2nd Trimester			-0.40 (-1.41, 0.60)
		3rd Trimester		*	-1.66 (-3.24, -0.08)
		Entire Pregnancy			-0.34 (-0.85, 0.17)
	Mean Length of Utterance	1st Trimester			-0.001 (-0.02, 0.01)
		2nd Trimester			-0.001 (-0.02, 0.01)
		3rd Trimester			-0.01 (-0.04, 0.01)
		Entire Pregnancy			-0.001 (-0.01, 0.01)
	Complexity	1st Trimester			-0.01 (-0.09, 0.06)
		2nd Trimester			-0.01 (-0.09, 0.06)
		3rd Trimester			-0.03 (-0.16, 0.1)
		Entire Pregnancy			-0.01 (-0.05, 0.03)
Participants who reported taking other analgesicsc excluded (n = 49)	Vocabulary	1st Trimester		†	-0.52 (-1.13, 0.09)
		2nd Trimester		†	-0.52 (-1.13, 0.09)
		3rd Trimester		*	-2.21 (-4.00, -0.41)
		Entire Pregnancy		†	-0.30 (-0.65, 0.06)
	Mean Length of Utterance	1st Trimester			-0.01 (-0.02, 0.003)
		2nd Trimester			-0.01 (-0.02, 0.003)
		3rd Trimester		*	-0.03 (-0.06, -0.001)
		Entire Pregnancy			-0.003 (-0.01, 0.002)
	Complexity	1st Trimester			-0.01 (-0.07, 0.05)
		2nd Trimester			-0.01 (-0.07, 0.05)
		3rd Trimester			-0.07 (-0.25, 0.12)
		Entire Pregnancy			-0.01 (-0.04, 0.02)
aAll models were adjusted for child sex, age at assessment, maternal parity (nulliparous vs. ≥1), maternal education (<bachelor’s degree vs. ≥bachelor’s degree), mean perceived stress score during pregnancy, and mean Edinburgh Postnatal Depression Scale score during pregnancy.
bPsychotropic medications: typical and atypical antipsychotics, antidepressants (SSRIs, SNRIs, tricyclic, and other), neuropathic pain medications, short- and long-acting benzodiapepines, non-benzodiazepine hypnotics, anxiolytics, mood stabilizers, stimulants, and barbiturates (based on Venkatesh et al., 2020)
cAnalgesic medications: nonsteroidal anti-inflammatory drugs (NSAIDs), opioids, and gabapentin (based on categories listed by Bisson et al., 2018 for antenatal analgesics).
† p < 0.10, * p < 0.05, ** p < 0.01

## Sheet: Table S7
Supplemental Table S7. Results of sensitivity analyses of the odds ratios (odds, 95% CI) of children with prenatal acetaminophen exposure having a percentile score ≤ 25th percentile measured using the CDI at 2 years adjusted for child sex and age.a
		Exposure					Stratified by Sex
Sensitivity Analysis	Outcome			Odds Ratio			Females		Males
Children with data at both ages (n = 212)	Vocabulary	1st Trimester			1.00 (0.99, 1.02)			0.99 (0.98, 1.01)		1.02 (0.99, 1.04)
		2nd Trimester			1.00 (0.99, 1.01)			1.00 (0.99, 1.01)		1.01 (0.99, 1.02)
		3rd Trimester			1.01 (0.99, 1.03)			1.00 (0.98, 1.03)		1.01 (0.99, 1.04)
		Entire Pregnancy			1.00 (0.99, 1.01)			0.99 (0.99, 1.01)		1.01 (0.99, 1.01)
	Mean Length of Utterance	1st Trimester			0.99 (0.98, 1.02)			0.99 (0.96, 1.03)		0.99 (0.97, 1.03)
		2nd Trimester			1.00 (0.99, 1.01)			0.99 (0.97, 1.02)		1.00 (0.99, 1.01)
		3rd Trimester			1.01 (0.99, 1.03)			1.03 (0.99, 1.07)		1.01 (0.98, 1.03)
		Entire Pregnancy			1.00 (0.99, 1.01)			1.00 (0.99, 1.01)		1.00 (0.99, 1.01)
	Complexity	1st Trimester			1.01 (0.99, 1.03)			0.70 (0.29, 1.68)		1.01 (0.99, 1.04)
		2nd Trimester			1.00 (0.99, 1.02)			0.19 (0.001, 48.98)		1.00 (0.98, 1.02)
		3rd Trimester			1.01 (0.98, 1.04)		†	1.05 (0.99, 1.12)		0.99 (0.95, 1.03)
		Entire Pregnancy			1.00 (0.99, 1.01)			0.99 (0.97, 1.03)		1.00 (0.99, 1.01)
Gestational age included as a covariate	Vocabulary	1st Trimester			1.00 (0.99, 1.01)			1.02 (0.99, 1.04)		0.99 (0.98, 1.01)
		2nd Trimester			1.01 (0.99, 1.01)			1.01 (0.99, 1.02)		1.00 (0.99, 1.01)
		3rd Trimester		†	1.02 (0.99, 1.03)			1.02 (0.99, 1.04)		1.01 (0.99, 1.04)
		Entire Pregnancy			1.00 (0.99, 1.01)			1.01 (0.99, 1.01)		1.00 (0.99, 1.01)
	Mean Length of Utterance	1st Trimester			0.99 (0.97, 1.01)			0.99 (0.97, 1.02)		0.99 (0.96, 1.03)
		2nd Trimester			1.00 (0.99, 1.01)			1.01 (0.99, 1.02)		0.99 (0.98, 1.02)
		3rd Trimester			1.02 (0.99, 1.04)			1.01 (0.98, 1.03)	**	1.06 (1.02, 1.10)
		Entire Pregnancy			1.00 (0.99, 1.01)			1.00 (0.99, 1.01)		1.00 (0.99, 1.01)
	Complexity	1st Trimester			1.01 (0.99, 1.02)			1.01 (0.99, 1.03)		0.95 (0.78, 1.15)
		2nd Trimester			1.00 (0.99, 1.02)			1.00 (0.99, 1.02)		0.99 (0.93, 1.05)
		3rd Trimester			1.02 (0.99, 1.04)			1.00 (0.97, 1.03)	*	1.07 (1.01, 1.12)
		Entire Pregnancy			1.00 (0.99, 1.01)			1.00 (0.99, 1.01)		1.00 (0.99, 1.02)
Other parent's education included as covariate	Vocabulary	1st Trimester			1.00 (0.99, 1.01)			0.99 (0.98, 1.01)	†	1.02 (0.99, 1.04)
		2nd Trimester			1.01 (0.99, 1.01)			1.00 (0.99, 1.01)		1.01 (0.99, 1.02)
		3rd Trimester		†	1.02 (0.99, 1.03)			1.01 (0.98, 1.04)	†	1.02 (0.99, 1.05)
		Entire Pregnancy			1.00 (0.99, 1.01)			1.00 (0.99, 1.01)	†	1.01 (0.99, 1.01)
	Mean Length of Utterance	1st Trimester			0.99 (0.97, 1.01)			0.99 (0.97, 1.03)		0.99 (0.97, 1.02)
		2nd Trimester			1.00 (0.99, 1.01)			0.99 (0.98, 1.02)		1.00 (0.99, 1.01)
		3rd Trimester			1.02 (0.99, 1.04)		*	1.05 (1.01, 1.09)		1.01 (0.98, 1.03)
		Entire Pregnancy			1.00 (0.99, 1.01)			1.00 (0.99, 1.01)		1.00 (0.99, 1.01)
	Complexity	1st Trimester			1.00 (0.99, 1.02)			0.94 (0.74, 1.18)		1.01 (0.99, 1.03)
		2nd Trimester			1.00 (0.99, 1.02)			0.97 (0.84, 1.12)		1.00 (0.99, 1.02)
		3rd Trimester			1.02 (0.99, 1.04)		*	1.07 (1.01, 1.13)		1.00 (0.97, 1.04)
		Entire Pregnancy			1.00 (0.99, 1.01)			1.01 (0.99, 1.03)		1.03 (0.99, 1.01)
Other parent's race/ethnicity included as covariate	Vocabulary	1st Trimester			1.00 (0.99, 1.02)			0.99 (0.98, 1.01)		1.02 (0.99, 1.04)
		2nd Trimester			1.01 (0.99, 1.01)			1.00 (0.99, 1.02)		1.01 (0.99, 1.02)
		3rd Trimester		†	1.02 (0.99, 1.03)			1.01 (0.99, 1.04)		1.02 (0.99, 1.05)
		Entire Pregnancy			1.00 (0.99, 1.01)			1.00 (0.99, 1.01)	†	1.01 (0.99, 1.01)
	Mean Length of Utterance	1st Trimester			0.99 (0.98, 1.01)			0.99 (0.96, 1.04)		0.99 (0.97, 1.02)
		2nd Trimester			1.00 (0.99, 1.01)			1.00 (0.98, 1.02)		1.01 (0.99, 1.01)
		3rd Trimester		†	1.02 (0.99, 1.04)		*	1.05 (1.01, 1.09)		1.01 (0.98, 1.03)
		Entire Pregnancy			1.00 (0.99, 1.01)			1.00 (0.99, 1.01)		1.00 (0.99, 1.01)
	Complexity	1st Trimester			1.01 (0.99, 1.02)			0.95 (0.79, 1.15)		1.01 (0.99, 1.03)
		2nd Trimester			1.00 (0.99, 1.02)			0.99 (0.94, 1.05)		1.00 (0.99, 1.02)
		3rd Trimester			1.02 (0.99, 1.04)		*	1.07 (1.01, 1.13)		1.00 (0.97, 1.04)
		Entire Pregnancy			1.00 (0.99, 1.01)			1.01 (0.99, 1.02)		1.00 (0.99, 1.01)
Alcohol use during first trimester included as covariate	Vocabulary	1st Trimester			1.00 (0.99, 1.01)			0.99 (0.98, 1.01)	†	1.02 (0.99, 1.04)
		2nd Trimester			1.01 (0.99, 1.01)			1.00 (0.99, 1.01)		1.01 (0.99, 1.02)
		3rd Trimester		†	1.02 (0.99, 1.03)			1.01 (0.99, 1.04)		1.02 (0.99, 1.04)
		Entire Pregnancy			1.00 (0.99, 1.01)			1.00 (0.99, 1.01)	†	1.01 (0.99, 1.01)
	Mean Length of Utterance	1st Trimester			0.99 (0.97, 1.01)			0.99 (0.96, 1.03)		0.99 (0.96, 1.02)
		2nd Trimester			1.00 (0.99, 1.01)			0.99 (0.98, 1.02)		1.00 (0.99, 1.01)
		3rd Trimester		†	1.02 (0.99, 1.04)		*	1.05 (1.01, 1.09)		1.01 (0.98, 1.03)
		Entire Pregnancy			1.00 (0.99, 1.01)			1.00 (0.99, 1.01)		1.00 (0.99, 1.01)
	Complexity	1st Trimester			1.01 (0.99, 1.02)			0.95 (0.78, 1.15)		1.01 (0.99, 1.04)
		2nd Trimester			1.00 (0.99, 1.01)			0.99 (0.93, 1.05)		1.00 (0.99, 1.02)
		3rd Trimester			1.02 (0.99, 1.04)		*	1.07 (1.01, 1.12)		1.00 (0.97, 1.03)
		Entire Pregnancy			1.00 (0.99, 1.01)			1.00 (0.99, 1.02)		1.00 (0.99, 1.01)
Mean maternal stress during infancy included as covariate	Vocabulary	1st Trimester			1.00 (0.99, 1.01)			0.99 (0.97, 1.01)		1.02 (0.99, 1.04)
		2nd Trimester			1.01 (0.99, 1.01)			1.00 (0.99, 1.01)		1.01 (0.99, 1.02)
		3rd Trimester		†	1.02 (0.99, 1.03)			1.01 (0.99, 1.04)		1.02 (0.99, 1.05)
		Entire Pregnancy			1.00 (0.99, 1.01)			0.99 (0.99, 1.01)	†	1.01 (0.99, 1.01)
	Mean Length of Utterance	1st Trimester			0.99 (0.98, 1.01)			0.99 (0.97, 1.03)		0.99 (0.97, 1.02)
		2nd Trimester			1.00 (0.99, 1.01)			0.99 (0.98, 1.02)		1.01 (0.99, 1.02)
		3rd Trimester		†	1.02 (0.99, 1.04)		*	1.04 (1.01, 1.08)		1.01 (0.98, 1.03)
		Entire Pregnancy			1.00 (0.99, 1.01)			1.00 (0.99, 1.01)		1.00 (0.99, 1.01)
	Complexity	1st Trimester			1.01 (0.99, 1.02)			0.95 (0.79, 1.14)		1.01 (0.99, 1.03)
		2nd Trimester			1.00 (0.99, 1.02)			0.99 (0.93, 1.05)		1.00 (0.99, 1.02)
		3rd Trimester			1.02 (0.99, 1.04)		*	1.06 (1.01, 1.11)		1.00 (0.97, 1.03)
		Entire Pregnancy			1.00 (0.99, 1.01)			1.00 (0.99, 1.02)		1.00 (0.99, 1.01)
Mean maternal depression during infancy included as covariate	Vocabulary	1st Trimester			1.00 (0.99, 1.01)			0.99 (0.97, 1.01)		1.02 (0.99, 1.04)
		2nd Trimester			1.01 (0.99, 1.01)			1.00 (0.99, 1.01)		1.01 (0.99, 1.02)
		3rd Trimester			1.01 (0.99, 1.03)			1.01 (0.99, 1.04)		1.02 (0.99, 1.04)
		Entire Pregnancy			1.00 (0.99, 1.01)			1.00 (0.99, 1.01)		1.01 (0.99, 1.01)
	Mean Length of Utterance	1st Trimester			0.99 (0.98, 1.01)			0.99 (0.96, 1.02)		0.99 (0.96, 1.02)
		2nd Trimester			1.00 (0.99, 1.01)			0.99 (0.98, 1.01)		1.00 (0.99, 1.01)
		3rd Trimester			1.01 (0.99, 1.03)		*	1.04 (1.00, 1.07)		1.00 (0.98, 1.03)
		Entire Pregnancy			1.00 (0.99, 1.01)			0.99 (0.99, 1.01)		1.00 (0.99, 1.01)
	Complexity	1st Trimester			1.00 (0.99, 1.02)			0.94 (0.78, 1.14)		1.01 (0.99, 1.03)
		2nd Trimester			1.00 (0.99, 1.01)			0.99 (0.93, 1.05)		1.00 (0.99, 1.02)
		3rd Trimester			1.02 (0.99, 1.04)		*	1.05 (1.00, 1.09)		1.00 (0.97, 1.03)
		Entire Pregnancy			1.00 (0.99, 1.01)			1.00 (0.98, 1.02)		1.00 (0.99, 1.01)
Maternal stress at time MB-CDI was collected included as covariate	Vocabulary	1st Trimester			1.00 (0.99, 1.01)			0.99 (0.98, 1.01)		1.02 (0.99, 1.04)
		2nd Trimester			1.01 (0.99, 1.02)			1.00 (0.99, 1.01)		1.02 (0.99, 1.04)
		3rd Trimester		*	1.03 (1.00, 1.05)			1.01 (0.98, 1.04)	*	1.05 (1.00, 1.09)
		Entire Pregnancy			1.00 (0.99, 1.01)			1.00 (0.99, 1.01)	†	1.01 (0.99, 1.02)
	Mean Length of Utterance	1st Trimester			0.99 (0.98, 1.01)			0.99 (0.95, 1.03)		0.99 (0.97, 1.02)
		2nd Trimester			1.00 (0.99, 1.01)			0.99 (0.97, 1.02)		1.01 (0.99, 1.02)
		3rd Trimester		†	1.02 (0.99, 1.05)		*	1.05 (1.00, 1.09)		1.02 (0.99, 1.05)
		Entire Pregnancy			1.00 (0.99, 1.01)			0.99 (0.99, 1.01)		1.00 (0.99, 1.01)
	Complexity	1st Trimester			1.00 (0.99, 1.02)			0.49 (0.13, 1.84)		1.01 (0.99, 1.03)
		2nd Trimester			1.00 (0.99, 1.02)			0.95 (0.77, 1.17)		1.01 (0.99, 1.04)
		3rd Trimester			1.01 (0.98, 1.05)			1.01 (0.91, 1.13)		1.03 (0.98, 1.08)
		Entire Pregnancy			1.00 (0.99, 1.01)			0.98 (0.89, 1.07)		1.01 (0.99, 1.02)
Maternal depression at time MB-CDI was collected included as covariate	Vocabulary	1st Trimester			1.00 (0.99, 1.02)			0.99 (0.98, 1.01)	†	1.02 (0.99, 1.04)
		2nd Trimester			1.01 (0.99, 1.01)			1.00 (0.99, 1.01)		1.01 (0.99, 1.02)
		3rd Trimester			1.01 (0.99, 1.03)			1.01 (0.98, 1.04)		1.02 (0.99, 1.04)
		Entire Pregnancy			1.00 (0.99, 1.01)			1.00 (0.99, 1.01)		1.01 (0.99, 1.01)
	Mean Length of Utterance	1st Trimester			0.99 (0.98, 1.01)			0.99 (0.96, 1.02)		0.99 (0.97, 1.02)
		2nd Trimester			1.00 (0.99, 1.01)			0.99 (0.98, 1.01)		1.00 (0.99, 1.01)
		3rd Trimester			1.01 (0.99, 1.03)		†	1.04 (0.99, 1.07)		1.00 (0.98, 1.03)
		Entire Pregnancy			1.00 (0.99, 1.01)			0.99 (0.99, 1.01)		1.00 (0.99, 1.01)
	Complexity	1st Trimester			1.01 (0.99, 1.02)			0.96 (0.81, 1.13)		1.01 (0.99, 1.03)
		2nd Trimester			1.00 (0.99, 1.02)			0.99 (0.94, 1.05)		1.00 (0.99, 1.02)
		3rd Trimester			1.02 (0.99, 1.04)		*	1.05 (1.00, 1.09)		1.00 (0.97, 1.04)
		Entire Pregnancy			1.00 (0.99, 1.01)			1.00 (0.99, 1.02)		1.00 (0.99, 1.01)
Participants not married/living as married excluded (n = 16)	Vocabulary	1st Trimester			1.00 (0.99, 1.01)			0.99 (0.98, 1.01)		1.02 (0.99, 1.04)
		2nd Trimester			1.01 (0.99, 1.01)			1.00 (0.99, 1.01)		1.01 (0.99, 1.02)
		3rd Trimester		†	1.02 (0.99, 1.03)			1.01 (0.99, 1.04)	†	1.02 (0.99, 1.05)
		Entire Pregnancy			1.00 (0.99, 1.01)			1.00 (0.99, 1.01)	†	1.01 (0.99, 1.01)
	Mean Length of Utterance	1st Trimester			0.99 (0.98, 1.01)			0.99 (0.96, 1.03)		0.99 (0.97, 1.02)
		2nd Trimester			1.00 (0.99, 1.01)			0.99 (0.98, 1.02)		1.00 (0.99, 1.01)
		3rd Trimester		†	1.02 (0.99, 1.04)		*	1.05 (1.01, 1.09)		1.01 (0.98, 1.03)
		Entire Pregnancy			1.00 (0.99, 1.01)			1.00 (0.99, 1.01)		1.00 (0.99, 1.01)
	Complexity	1st Trimester			1.01 (0.99, 1.02)			0.91 (0.69, 1.19)		1.01 (0.99, 1.03)
		2nd Trimester			1.00 (0.99, 1.02)			0.98 (0.86, 1.11)		1.00 (0.99, 1.02)
		3rd Trimester			1.02 (0.99, 1.04)		*	1.07 (1.01, 1.15)		1.00 (0.97, 1.03)
		Entire Pregnancy			1.00 (0.99, 1.01)			1.01 (0.98, 1.03)		1.00 (0.99, 1.01)
Participants who smoked during the first trimester excluded (n = 23)	Vocabulary	1st Trimester			1.00 (0.99, 1.01)			0.99 (0.98, 1.01)		1.02 (0.99, 1.04)
		2nd Trimester			1.01 (0.99, 1.01)			1.00 (0.99, 1.01)		1.01 (0.99, 1.02)
		3rd Trimester		†	1.02 (0.99, 1.03)			1.01 (0.98, 1.04)		1.02 (0.99, 1.05)
		Entire Pregnancy			1.00 (0.99, 1.01)			1.00 (0.99, 1.01)	†	1.01 (0.99, 1.01)
	Mean Length of Utterance	1st Trimester			0.99 (0.98, 1.02)			0.99 (0.96, 1.04)		0.99 (0.97, 1.02)
		2nd Trimester			1.00 (0.99, 1.01)			1.00 (0.98, 1.02)		1.01 (0.99, 1.02)
		3rd Trimester		†	1.02 (0.99, 1.04)		*	1.05 (1.01, 1.09)		1.01 (0.98, 1.03)
		Entire Pregnancy			1.00 (0.99, 1.01)			1.00 (0.99, 1.01)		1.00 (0.99, 1.01)
	Complexity	1st Trimester			1.01 (0.99, 1.02)			0.95 (0.78, 1.15)		1.01 (0.99, 1.03)
		2nd Trimester			1.00 (0.99, 1.02)			0.99 (0.93, 1.05)		1.01 (0.99, 1.02)
		3rd Trimester		†	1.02 (0.99, 1.04)		*	1.07 (1.01, 1.13)		1.01 (0.97, 1.04)
		Entire Pregnancy			1.00 (0.99, 1.01)			1.00 (0.99, 1.02)		1.00 (0.99, 1.01)
Non-native English speakers excluded (n = 20)	Vocabulary	1st Trimester			1.00 (0.99, 1.01)			0.99 (0.98, 1.01)		1.02 (0.99, 1.04)
		2nd Trimester			1.01 (0.99, 1.01)			1.00 (0.99, 1.01)		1.01 (0.99, 1.02)
		3rd Trimester		†	1.02 (0.99, 1.03)			1.01 (0.99, 1.04)		1.02 (0.99, 1.05)
		Entire Pregnancy			1.00 (0.99, 1.01)			1.00 (0.99, 1.01)	†	1.01 (0.99, 1.01)
	Mean Length of Utterance	1st Trimester			0.99 (0.98, 1.01)			0.99 (0.96, 1.04)		0.99 (0.97, 1.02)
		2nd Trimester			1.00 (0.99, 1.01)			0.99 (0.97, 1.02)		1.00 (0.99, 1.01)
		3rd Trimester		†	1.02 (0.99, 1.04)		*	1.05 (1.01, 1.09)		1.01 (0.98, 1.03)
		Entire Pregnancy			1.00 (0.99, 1.01)			1.00 (0.99, 1.01)		1.00 (0.99, 1.01)
	Complexity	1st Trimester			1.01 (0.99, 1.02)			0.94 (0.78, 1.14)		1.01 (0.99, 1.03)
		2nd Trimester			1.00 (0.99, 1.02)			0.99 (0.92, 1.05)		1.00 (0.99, 1.02)
		3rd Trimester			1.02 (0.99, 1.04)		*	1.07 (1.01, 1.12)		1.00 (0.97, 1.04)
		Entire Pregnancy			1.00 (0.99, 1.01)			1.00 (0.99, 1.02)		1.00 (0.99, 1.01)
Children outside of 26-28 months at time of assessment excluded (n = 41)	Vocabulary	1st Trimester			1.00 (0.99, 1.01)			0.99 (0.97, 1.01)	†	1.02 (0.99, 1.04)
		2nd Trimester			1.01 (0.99, 1.01)			1.00 (0.99, 1.01)		1.01 (0.99, 1.02)
		3rd Trimester		†	1.02 (0.99, 1.03)			1.01 (0.99, 1.04)		1.02 (0.99, 1.05)
		Entire Pregnancy			1.00 (0.99, 1.01)			1.00 (0.99, 1.01)	†	1.01 (0.99, 1.01)
	Mean Length of Utterance	1st Trimester			0.99 (0.98, 1.02)			0.99 (0.96, 1.03)		0.99 (0.97, 1.02)
		2nd Trimester			1.00 (0.99, 1.01)			0.99 (0.98, 1.02)		1.01 (0.99, 1.02)
		3rd Trimester		*	1.02 (1.00, 1.05)		*	1.05 (1.01, 1.09)		1.01 (0.99, 1.04)
		Entire Pregnancy			1.00 (0.99, 1.01)			1.00 (0.99, 1.01)		1.00 (0.99, 1.01)
	Complexity	1st Trimester			1.01 (0.99, 1.03)			0.95 (0.77, 1.15)		1.01 (0.99, 1.04)
		2nd Trimester			1.01 (0.99, 1.02)			0.99 (0.93, 1.05)		1.01 (0.99, 1.03)
		3rd Trimester		†	1.03 (0.99, 1.05)		*	1.06 (1.01, 1.12)		1.00 (0.95, 1.06)
		Entire Pregnancy			1.01 (0.99, 1.02)			1.00 (0.99, 1.02)		1.01 (0.99, 1.01)
Potentially influential data points excluded (n = 1-6)	Vocabulary	1st Trimester			1.01 (0.99, 1.02)			1.00 (0.98, 1.02)		1.02 (0.99, 1.05)
		2nd Trimester		†	1.01 (0.99, 1.02)			1.01 (0.99, 1.03)		1.02 (0.99, 1.04)
		3rd Trimester		*	1.02 (1.00, 1.05)			1.01 (0.97, 1.05)	*	1.05 (1.00, 1.09)
		Entire Pregnancy		†	1.01 (0.99, 1.01)			1.01 (0.99 1.02)		1.01 (0.99, 1.02)
	Mean Length of Utterance	1st Trimester			0.99 (0.97, 1.02)			1.01 (0.96, 1.05)		0.99 (0.97, 1.03)
		2nd Trimester			1.00 (0.98, 1.02)			1.01 (0.97, 1.04)		0.99 (0.97, 1.03)
		3rd Trimester			1.02 (0.99, 1.05)			1.05 (0.99, 1.12)		0.99 (0.93, 1.05)
		Entire Pregnancy			1.00 (0.99, 1.01)			1.01 (0.99, 1.02)		0.99 (0.98, 1.01)
	Complexity	1st Trimester			1.01 (0.99, 1.03)			0.96 (0.79, 1.16)		1.00 (0.96, 1.04)
		2nd Trimester			1.01 (0.99, 1.02)			1.00 (0.91, 1.10)		1.00 (0.97, 1.04)
		3rd Trimester		**	1.05 (1.01, 1.08)		†	1.07 (0.99, 1.16)		1.03 (0.97, 1.08)
		Entire Pregnancy			1.01 (0.99, 1.02)			1.01 (0.99, 1.03)		1.00 (0.99, 1.02)
Participants who reported taking any psychotropic medicationb during pregnancy excluded (n = 37)	Vocabulary	1st Trimester			1.01 (0.99, 1.03)			1.02 (0.99, 1.04)		0.99 (0.97, 1.03)
		2nd Trimester			1.00 (0.99, 1.02)			1.01 (0.99, 1.02)		1.00 (0.97, 1.03)
		3rd Trimester			1.01 (0.99, 1.04)			1.01 (0.98, 1.04)		1.02 (0.99, 1.05)
		Entire Pregnancy			1.00 (0.99, 1.01)			1.01 (0.99, 1.01)		1.00 (0.99, 1.02)
	Mean Length of Utterance	1st Trimester			0.98 (0.95, 1.02)			0.98 (0.94, 1.02)		0.99 (0.93, 1.06)
		2nd Trimester			0.99 (0.98, 1.02)			0.99 (0.97, 1.02)		0.99 (0.94, 1.05)
		3rd Trimester			0.99 (0.95, 1.04)			0.96 (0.88, 1.04)		1.01 (0.96, 1.07)
		Entire Pregnancy			0.99 (0.98, 1.01)			0.99 (0.98, 1.01)		1.00 (0.98, 1.02)
	Complexity	1st Trimester			1.01 (0.99, 1.03)			1.01 (0.99, 1.03)		0.96 (0.78, 1.17)
		2nd Trimester			1.01 (0.99, 1.03)			1.01 (0.99, 1.03)		0.99 (0.92, 1.07)
		3rd Trimester		†	1.03 (0.99, 1.06)			1.01 (0.97, 1.05)	*	1.08 (1.01, 1.15)
		Entire Pregnancy		†	1.01 (0.99, 1.02)			1.01 (0.99, 1.01)		1.01 (0.99, 1.03)
Participants who reported taking other analgesicsc excluded (n = 49)	Vocabulary	1st Trimester			1.00 (0.99, 1.01)		†	1.02 (0.99, 1.04)		0.99 (0.95, 1.02)
		2nd Trimester			1.00 (0.99, 1.01)			1.01 (0.99, 1.03)		0.99 (0.98, 1.01)
		3rd Trimester			1.02 (0.99, 1.05)		†	1.04 (0.99, 1.09)		0.99 (0.95, 1.05)
		Entire Pregnancy			1.00 (0.99, 1.01)		†	1.01 (0.99, 1.02)		0.99 (0.99, 1.01)
	Mean Length of Utterance	1st Trimester			0.99 (0.97, 1.02)			0.99 (0.97, 1.02)		0.98 (0.89, 1.08)
		2nd Trimester			1.00 (0.99, 1.01)			1.01 (0.99, 1.02)		0.99 (0.92, 1.06)
		3rd Trimester			1.01 (0.98, 1.04)			1.01 (0.98, 1.04)		0.98 (0.86, 1.10)
		Entire Pregnancy			1.00 (0.99, 1.01)			1.00 (0.99, 1.01)		0.99 (0.95, 1.03)
	Complexity	1st Trimester			1.01 (0.99, 1.02)			1.01 (0.99, 1.03)		0.57 (0.21, 1.57)
		2nd Trimester			1.01 (0.99, 1.02)			1.01 (0.99, 1.04)		0.92 (0.71, 1.20)
		3rd Trimester		†	1.04 (0.99, 1.08)			1.02 (0.97, 1.08)	†	1.07 (0.99, 1.14)
		Entire Pregnancy			1.00 (0.99, 1.01)			1.01 (0.99, 1.02)		1.01 (0.98, 1.04)
aAll models were adjusted for maternal parity (nulliparous vs. ≥1), maternal education (<bachelor’s degree vs. ≥bachelor’s degree), mean perceived stress score during pregnancy, and mean Edinburgh Postnatal Depression Scale score during pregnancy.
bPsychotropic medications: typical and atypical antipsychotics, antidepressants (SSRIs, SNRIs, tricyclic, and other), neuropathic pain medications, short- and long-acting benzodiapepines, non-benzodiazepine hypnotics, anxiolytics, mood stabilizers, stimulants, and barbiturates (based on Venkatesh et al., 2020)
cAnalgesic medications: nonsteroidal anti-inflammatory drugs (NSAIDs), opioids, and gabapentin (based on categories listed by Bisson et al., 2018 for antenatal analgesics).
† p < 0.10, * p < 0.05, ** p < 0.01

## Sheet: Table S8
Supplemental Table S8. Results of sensitivity analyses using multivariable linear regression analyses of the relation (β estimate and 95% confidence interval) of prenatal acetaminophen exposure with SLAS total score at 3 years.a
	Exposure					Stratified by Sex
Sensitivity Analysis			Main Effect			Females			Males
Children with data at both ages (n = 212)	1st Trimester			-0.04 (-0.12, 0.05)				-0.09 (-0.24, 0.06)		-0.01 (-0.11, 0.104)
	2nd Trimester			-0.04 (-0.09, 0.01)				-0.07 (-0.14, -0.01)		-0.0004 (-0.08, 0.08)
	3rd Trimester		*	-0.13 (-0.25, -0.004)		‡		-0.03 (-0.19, 0.13)	**	-0.27 (-0.47, -0.08)
	Entire Pregnancy		†	-0.03 (-0.06, 0.004)				-0.04 (-0.08, 0.01)		-0.02 (-0.06, 0.03)
Gestational age included as a covariate	1st Trimester			-0.04 (-0.13, 0.04)				-0.11 (-0.25, 0.04)		-0.01 (-0.11, 0.09)
	2nd Trimester		†	-0.05 (-0.09, 0.004)				-0.08 (-0.15, -0.01)		-0.004 (-0.08, 0.07)
	3rd Trimester		**	-0.15 (-0.27, -0.04)		‡		-0.05 (-0.20, 0.11)	**	-0.27 (-0.43, -0.10)
	Entire Pregnancy		*	-0.03 (-0.06, -0.003)				-0.04 (-0.08, -0.001)		-0.02 (-0.07, 0.02)
Other parent's education included as covariate	1st Trimester			-0.04 (-0.13, 0.04)				-0.11 (-0.25, 0.04)		-0.01 (-0.11, 0.09)
	2nd Trimester		†	-0.04 (-0.09, 0.01)				-0.08 (-0.14, -0.01)		-0.003 (-0.08, 0.07)
	3rd Trimester		**	-0.15 (-0.26, -0.04)		§		-0.04 (-0.19, 0.11)	**	-0.27 (-0.43, -0.11)
	Entire Pregnancy		*	-0.03 (-0.06, -0.002)				-0.04 (-0.08, 0.0002)		-0.02 (-0.07, 0.02)
Alcohol use during first trimester included as covariate	1st Trimester			-0.04 (-0.12, 0.04)				-0.09 (-0.23, 0.05)		-0.01 (-0.12, 0.09)
	2nd Trimester		†	-0.05 (-0.09 0.01)				-0.07 (-0.14, -0.01)		-0.01 (-0.08, 0.07)
	3rd Trimester		**	-0.15 (-0.26, -0.04)		‡		-0.05 (-0.2, 0.10)	**	-0.26 (-0.43, -0.10)
	Entire Pregnancy		*	-0.03 (-0.06, -0.002)				-0.04 (-0.08, 0.002)		-0.02 (-0.07, 0.02)
Maternal stress at time SLAS was collected included as covariate	1st Trimester			-0.05 (-0.14, 0.03)				-0.13 (-0.27, 0.01)		-0.01 (-0.12, 0.1)
	2nd Trimester			-0.04 (-0.09, 0.01)		§	*	-0.09 (-0.15, -0.02)		0.02 (-0.06, 0.09)
	3rd Trimester		*	-0.14 (-0.26, -0.03)				-0.07 (-0.22, 0.09)		-0.24 (-0.40, -0.07)
	Entire Pregnancy		*	-0.03 (-0.06, -0.001)				-0.05 (-0.09, -0.01)		-0.01 (-0.06, 0.03)
Maternal depression at time SLAS was collected included as covariate	1st Trimester			-0.05 (-0.13, 0.03)				-0.12 (-0.26, 0.03)		-0.02 (-0.12, 0.08)
	2nd Trimester		†	-0.05 (-0.09, 0.003)				-0.08 (-0.15, -0.01)		-0.01 (-0.08, 0.07)
	3rd Trimester		**	-0.16 (-0.27, -0.05)		§		-0.05 (-0.20, 0.10)	**	-0.28 (-0.44, -0.12)
	Entire Pregnancy		*	-0.03 (-0.06, -0.01)				-0.04 (-0.08, -0.003)		-0.02 (-0.07, 0.02)
Maternal stress overall average included as covariate	1st Trimester			-0.05 (-0.13, 0.04)				-0.11 (-0.26, 0.03)		-0.01 (-0.12, 0.09)
	2nd Trimester		†	-0.05 (-0.09, 0.01)				-0.08 (-0.15, -0.01)		-0.004 (-0.08, 0.07)
	3rd Trimester		**	-0.16 (-0.27, -0.05)		§		-0.05 (-0.20, 0.11)	**	-0.28 (-0.45, -0.12)
	Entire Pregnancy		*	-0.03 (-0.06, -0.003)				-0.04 (-0.08, -0.001)		-0.02 (-0.07, 0.02)
Maternal depression overall average included as covariate	1st Trimester			-0.04 (-0.13, 0.04)				-0.11 (-0.25, 0.04)		-0.01 (-0.12, 0.09)
	2nd Trimester		†	-0.04 (-0.09, 0.01)				-0.08 (-0.14, -0.01)		-0.002 (-0.08, 0.07)
	3rd Trimester		**	-0.15 (-0.27, -0.04)		§		-0.05 (-0.20, 0.11)	**	-0.27 (-0.43, -0.11)
	Entire Pregnancy		*	-0.03 (-0.06, -0.002)				-0.04 (-0.08, 0.0003)		-0.02 (-0.06, 0.02)
Participants not married/living as married excluded (n = 11)	1st Trimester			-0.04 (-0.13, 0.04)				-0.11 (-0.25, 0.04)		-0.01 (-0.12, 0.09)
	2nd Trimester		†	-0.04 (-0.09, 0.01)				-0.08 (-0.14, -0.01)		-0.002 (-0.08, 0.07)
	3rd Trimester		**	-0.15 (-0.26, -0.04)		§		-0.04 (-0.19, 0.11)	**	-0.27 (-0.43, -0.11)
	Entire Pregnancy		*	-0.03 (-0.06, -0.002)				-0.04 (-0.08, 0.001)		-0.02 (-0.07, 0.02)
Participants who smoked during the first trimester excluded (n = 31)	1st Trimester			-0.04 (-0.12, 0.05)				-0.09 (-0.23, 0.06)		-0.01 (-0.11, 0.097)
	2nd Trimester		†	-0.04 (-0.09, 0.01)				-0.07 (-0.14, -0.01)		-0.01 (-0.08, 0.07)
	3rd Trimester		**	-0.15 (-0.27, -0.04)		§		-0.05 (-0.20, 0.11)	**	-0.27 (-0.43, -0.11)
	Entire Pregnancy		*	-0.03 (-0.06, -0.0003)				-0.04 (-0.08, 0.004)		-0.02 (-0.07, 0.02)
Non-native English speakers excluded (n = 16)	1st Trimester			-0.04 (-0.13, 0.04)				-0.09 (-0.24, 0.05)		-0.02 (-0.12, 0.09)
	2nd Trimester		†	-0.05 (-0.1, 0.002)				-0.08 (-0.14, -0.01)		-0.01 (-0.09, 0.06)
	3rd Trimester		**	-0.16 (-0.27, -0.05)		§		-0.05 (-0.20, 0.10)	**	-0.28 (-0.44, -0.12)
	Entire Pregnancy		*	-0.03 (-0.06, -0.004)				-0.04 (-0.08, 0.001)		-0.03 (-0.07, 0.02)
Potentially influential data points excluded (n = 4-6)	1st Trimester			-0.08 (-0.19, 0.04)				-0.06 (-0.21, 0.08)		-0.10 (-0.30, 0.10)
	2nd Trimester			-0.02 (-0.11, 0.07)				-0.09 (-0.24, 0.05)		0.01 (-0.06, 0.08)
	3rd Trimester			-0.13 (-0.29, 0.03)				0.03 (-0.35, 0.41)		-0.19 (-0.39, 0.02)
	Entire Pregnancy			-0.04 (-0.09, 0.01)				-0.03 (-0.10, 0.04)		-0.02 (-0.09, 0.06)
Participants who reported taking any psychotropic medicationb during pregnancy excluded (n = 31)	1st Trimester			-0.08 (-0.21, 0.06)				-0.08 (-0.23, 0.07)		-0.08 (-0.41, 0.25)
	2nd Trimester			-0.02 (-0.12, 0.07)				-0.01 (-0.12, 0.10)		-0.06 (-0.25, 0.13)
	3rd Trimester			-0.09 (-0.23, 0.04)		§		0.16 (-0.03, 0.36)	**	-0.32 (-0.51, -0.14)
	Entire Pregnancy			-0.03 (-0.08, 0.02)		‡		-0.002 (-0.06, 0.06)	*	-0.11 (-0.21, -0.02)
Participants who reported taking other analgesicsc excluded (n = 49)	1st Trimester			-0.04 (-0.12, 0.04)		‡	*	-0.15 (-0.3, -0.01)		0.02 (-0.09, 0.12)
	2nd Trimester		*	-0.07 (-0.12, -0.01)		‡	**	-0.11 (-0.19, -0.04)		-0.01 (-0.09, 0.08)
	3rd Trimester		**	-0.22 (-0.37, -0.07)				-0.18 (-0.38, 0.02)		-0.26 (-0.48, -0.05)
	Entire Pregnancy		*	-0.04 (-0.07, -0.01)		‡	**	-0.07 (-0.11, -0.02)		-0.01 (-0.06, 0.03)
aAll models were adjusted for child sex, mean perceived stress score during pregnancy, and mean Edinburgh Postnatal Depression Scale score during pregnancy.
bPsychotropic medications: typical and atypical antipsychotics, antidepressants (SSRIs, SNRIs, tricyclic, and other), neuropathic pain medications, short- and long-acting benzodiapepines, non-benzodiazepine hypnotics, anxiolytics, mood stabilizers, stimulants, and barbiturates (based on Venkatesh et al., 2020)
cAnalgesic medications: nonsteroidal anti-inflammatory drugs (NSAIDs), opioids, and gabapentin (based on categories listed by Bisson et al., 2018 for antenatal analgesics).
Interaction p-value: ‡ p < 0.10, § p < 0.05
† p < 0.10, * p < 0.05, ** p < 0.01
